# Supplementary material for: The Cortisol Response to Anticipated Intergroup Interactions Predicts Self-Reported Prejudice
Source: PLoS One. 2012 Mar 19;7(3):e33681. doi: 10.1371/journal.pone.0033681 (PMC3307755; doi:10.1371/journal.pone.0033681)
Supplement: Data S1 — The dataset on which we based our conclusions. (XLSX) [file pone.0033681.s001.xlsx]

## Sheet: Data
Subject	Time	Age	Similarity	Similarity_Dichotomous	Cortisol_Baseline	Cortisol_Elevation	Subtle_Prejudice	Blatant_Prejudice
6	15:36:43	21	dissimilar	1	9.02	-1.6	3.71	2
7	11:32:23	21	similar	0	37.71	-20.44	4.57	2.6
8	12:38:05	24	dissimilar	1	13.79	9.67	4.86	3.2
9	13:50:48	19	similar	0	10.4	-2.93	4.14	6.2
10	11:44:42	21	dissimilar	1	20.37	-9.19	4.71	3
11	14:28:27	23	similar	0	55.87	-15.05	4.43	4.6
12	15:37:42	21	dissimilar	1	9.84	3.08	3.29	2
13	11:37:10	19	similar	0	19.06	3.59	4.43	3.2
14	13:31:08	19	dissimilar	1	11.41	-1.7	4.57	2.4
15	16:27:44	18	similar	0	5.36	11.03	4	2.6
16	17:39:58	30	dissimilar	1	4.95	0.9	3.14	2
17	13:41:26	20	similar	0	0.88	0.6	4	6.2
18	12:07:14	19	dissimilar	1	7.48	-0.18	4.29	2.6
19	13:30:27	22	similar	0	29.85	3.19	5.29	2.6
20	14:34:08	19	dissimilar	1	5.7	-1.84	4.29	4
21	12:39:14	19	similar	0	8.86	-0.46	5.43	2.6
22	13:43:03	19	dissimilar	1	11.04	8.27	4.86	3
23	17:26:33	19	similar	0	8.36	0.21	4.29	1.4
24	16:39:06	22	dissimilar	1	6.74	-2.37	3.57	1.8
25	13:44:06	19	similar	0	4.72	-1.04	5.29	4.2
26	14:52:17	25	dissimilar	1	12.25	15.66	6.14	4.8
27	13:55:49	19	similar	0	9.34	0.96	3.43	1.8
28	11:37:01	31	dissimilar	1	2.77	6.88	4.43	3.4
29	10:09:29	26	similar	0	10.84	-4.12	3.86	2.2
30	11:40:28	19	dissimilar	1	10.22	0.36	5.29	2
31	12:48:15	22	similar	0	18.05	-1.35	4.57	1.6
32	13:48:56	21	dissimilar	1	5.59	-0.67	5.86	3
33	12:23:45	19	similar	0	15.03	-7.88	3.71	6
34	13:38:01	29	dissimilar	1	9.79	-1.97	3.86	2
35	10:48:02	24	similar	0	17.91	-7.73	4	2.2
36	16:35:00	22	dissimilar	1	33.17	8.61	5.86	3.2
37	10:35:27	22	similar	0	16.32	-4.27	5.29	2.8
38	11:42:38	20	dissimilar	1	17.73	-3.05	3.86	1.8
39	16:49:42	19	similar	0	6.35	1.8	4.86	2.2
40	17:54:20	18	dissimilar	1	11.35	-4.55	3.57	2.4
41	10:45:47	18	similar	0	16.33	-6.28	4.14	2.6
42	11:54:56	20	dissimilar	1	15.2	2.31	4.71	2.4
43	14:08:11	18	similar	0	13.46	17.87	2.57	7
44	15:31:05	18	dissimilar	1	12.92	1.22	3.43	4
45	11:01:41	22	similar	0	7.71	-0.78	3.86	1.4
46	13:23:06	32	dissimilar	1	7.86	1.17	4.14	2

## Sheet: Notes
	Notes
	Data from the first five participants was lost due to a software error.
	Scores for the individual prejudice items are available upon request (e.h.bijleveld@uu.nl).
